# Supplementary material for: Explainable Machine Learning Model for Glaucoma Diagnosis and Its Interpretation
Source: Diagnostics (Basel). 2021 Mar 13;11(3):510. doi: 10.3390/diagnostics11030510 (PMC8001225; doi:10.3390/diagnostics11030510)
Supplement: Supplementary file 1 [file diagnostics-11-00510-s001.zip]

Archive with 6 entries (6 files):
- FIG_S1.pdf
- FIG_S2.pdf
- FIG_S3.pdf
- FIG_S4.pdf
- FIG_S5.pdf
- FIG_S6.pdf
